# Supplementary material for: Bone Metastases of Diverse Primary Origin Frequently Express the VDR (Vitamin D Receptor) and CYP24A1
Source: J Clin Med. 2022 Nov 3;11(21):6537. doi: 10.3390/jcm11216537 (PMC9658790; doi:10.3390/jcm11216537)
Supplement: Supplementary file 1 [file jcm-11-06537-s001.zip]

Archive with 1 entries (1 files):
- jcm-1954409-supplementary.pdf
